# Supplementary material for: A global review of Livestock Guardian Donkeys (LGDks) in the prevention of carnivore depredation
Source: PeerJ. 2026 Jun 24;14:e21265. doi: 10.7717/peerj.21265 (PMC13310045; doi:10.7717/peerj.21265)
Supplement: Supplemental Information 2 [file peerj-14-21265-s002.xlsx]

## Sheet: Literature Dataset
Year	Author	Affiliation	Mode of Study	Study design	Region	Country	Carnivore Species	Livestock size category	Livestock type(s)	Canidae	Felidae	Hyaenidae	Ursidae	Procyonidae	Mustelidae	Large sp. (>15kg)	Small sp. (<15kg)	Coyote	Grey wolf	Red fox	Bobcat	Dog	Black-backed Jackal	Leopard	Puma	Caracal	Eurasian Lynx
1988	Larson, S., & Salmon, T. P. (1988). Predators and sheep management practices in Sonoma County, California. In Proceedings of the Vertebrate Pest Conference, 13(13).	Academic	Social Science Survey	Observational/Survey (questionnaire - postal)	North America	#VALUE!	Coyote, dog, puma, racoon	Small stock	S	x	x			x		x		x				x			x
1989	Green, J. S. (1989). Donkeys for predation control. In Proceedings of the Fourth Eastern Wildlife Damage Control Conference, 83–86.	Academic	Report	Report/Guidelines	North America	#VALUE!	Brown bear, black bear, coyote, dog, grey wolf, grey fox, bobcat, puma, red fox	Small stock	S	x	x		x			x	x	x	x	x	x	x			x		x
1989	Walton, M. T., & Feild, C. A. (1989). Use of donkeys to guard sheep and goats in Texas. In Proceedings of the Eastern Wildlife Damage Control Conference (pp. 87-94).	Academic	Social Science Survey	Observational/Survey (questionnaire - postal)	North America	#VALUE!	Coyote, dog, puma, red fox, bear, grey wolf, bobcat	Small stock	SG	x	x		x			x	x	x	x	x	x	x			x		x
1990	Walton, M. T. (1990). Rancher use of livestock protection collars in Texas. In Proceedings of the Fourteenth Vertebrate Pest Conference (pp. 277-280).	Academic	Social Science Survey	Observational/Survey (questionnaire - postal)	North America	#VALUE!	Coyote, dog, grey fox, bobcat, puma, red fox	Small stock	S	x	x					x	x	x	x	x	x	x			x		x
1994	Bourne, J. (1994). Protecting livestock with guard donkeys. Agri-Facts. Alberta Agriculture, Food and Rural. Development, Alberta, 3p.	Government	Report	Report/Guidelines	North America	#VALUE!	Coyote, bear, dog, grey wolf	Mixed stock	CS	x			x			x		x	x			x
1995	Wilbanks, C. A. (1995). Alternative methods of carnivore control, in D. Rollins, C. Richardson, T. Blankenship, K. Canon, and S. Henke, eds. Coyotes in the southwest: a compendium of our knowledge (pp. 162-167). Texas Parks and Wildlife Department.	Academic	Report	Report/Guidelines	North America	#VALUE!	Coyote, dog, puma, red fox, bear, grey wolf, bobcat	Small stock	SG	x	x		x			x	x	x	x	x	x	x			x		x
1996	Marker, L. L., Kraus, D., Barnett, D., & Hurlbut, S. (1996). Cheetah survival on Namibian farmlands. Cheetah Conservation Fund.	NGO	Social Science Survey	Observational/Report/Guidelines/Survey (interviews, questionnaire - farmer meeting)	Africa	#VALUE!	Cheetah, jackal, leopard, caracal	Large stock	C	x	x					x	x						x	x		x
1996	May, J. A. (1996). Results of a non-lethal survey and report provided to the New Mexico legislature. In Proceedings of the Vertebrate Pest Conference, 17(17).	Academic	Social Science Survey	Observational/Survey (questionnaire - administrative: government/producer agreements)	North America	#VALUE!	Not specified	Mixed stock	CS
1996	Braithwait, J. (1996) Using guard animals to protect livestock. Missouri Department of Conservation, USA.	Government	Report	Report/Guidelines	North America	#VALUE!	Coyote, dog	Mixed stock	CSG	x						x		x				x
1998	Bergman, D. L., Huffman, L. E., & Paulson, J. D. (1998). North Dakota's cost-share program for guard animals. In Proceedings of the Vertebrate Pest Conference, 18(18).	Academic	Social Science Survey	Observational//Survey (questionnaire - postal, administrative: rogram evaluation)	North America	#VALUE!	Coyote, red fox	Mixed stock	CSGH	x						x	x	x		x
1999	Landry, J.-M. (1999). The use of guard dogs in the Swiss Alps: A first analysis (KORA Report No. 2). Koordinierte Forschungsprojekte zur Erhaltung und zum Management der Raubtiere in der Schweiz.	NGO	Report	Observational/Case Studies/Anecdotal field observations in situ	Europe	#VALUE!	Grey wolf, coyote, dog, fox	Small stock	S	x						x	x	x	x	x		x
2000	Landry, J.-M (2000). Testing livestock guard donkeys in the Swiss Alps. Carnivore Damage Prevention News, 1, 6–7. http://www.kora.unibe.ch	NGO	Report	Observational/Case Studies/Anecdotal field observations in situ	Europe	#VALUE!	Grey wolf, coyote, dog, fox	Small stock	S	x						x	x	x	x	x		x
2000	Smith, M. E., Linnell, J. D. C., Odden, J., & Swenson, J. E., (2000). Review of methods to reduce livestock depradation: I. Guardian animals. Acta Agriculturae Scandinavica, Section A, Animal Science, 50(4), 279-290.	Academic	Review	Review	Global	Global	Not specified	NULL	NULL
2002	Angst Ch., Hagen S. & Breitenmoser U. 2002. Attacks by lynxes on small livestock and enclosed animals in Switzerland Part II: Measures to protect farm animals . KORA Report No. 10 d, 65 pp.	NGO	Experimental	Experimental	Europe	#VALUE!	Eurasian lynx	Small stock	S		x					x											x
2003	Jenkins, D. J. (2003). Guard Animals for Livestock Protection: Existing and Potential Use in Australia. Vertebrate Pest Research Unit, New South Wales Agriculture, Orange. www.dpi.nsw.gov.au/__data/assets/pdf_file/0006/178908/guard-animals.pdf	Government	Report	Report/Guidelines/Case study	Australia	#VALUE!	Dingo, dog, red fox	Small stock	S	x						x	x			x		x
2004	Schumann, M. (Ed.) 2004. Guide To Integrated Livestock and Predator Management, Cheetah Conservation Fund, Windhoek, Namibia.	NGO	Report	Report/Guidelines	Africa	#VALUE!	Cheetah, lion	Large stock	C		x					x
2004	Andelt, W. F. (2004). Use of livestock guarding animals to reduce predation on livestock. Sheep & Goat Research Journal, 19, 72–75.	Academic	Review	Review	North America	#VALUE!	Coyotes, dogs, pumas, black bear, red fox, bobcats	Small stock	SG	x			x			x	x	x		x	x	x			x		x
2007	Beranger, J., Walters, M., & Bender, M. (2007). Protecting heritage turkeys from carnivores. How to Raise Heritage Turkeys on Pasture. American Livestock Breeds Conservancy, Pittsboro, 73-78.	NGO	Report	Report/Guidelines	North America	#VALUE!	Cat, bobcat, coyote, dog, foxes, grey wolf, racoon, small mustelids (weasel, mink)	Poultry	P	x	x			x	x	x	x	x	x	x	x	x					x
2008	Schumann, M., Watson, L. H., & Schumann, B. D. (2008). Attitudes of Namibian commercial farmers toward large carnivores: The influence of conservancy membership. South African Journal of Wildlife Research-24-month delayed open access, 38(2), 123-132.	Academic	Social Science Survey	Observational/Survey (questionnaire)	Africa	#VALUE!	African wild dog, caracal, cheetah, dog, brown hyena, spotted hyena, jackal, leopard, lion	Large stock	C	x	x	x				x	x					x	x	x		x
2008	Smuts, B. (2008). Predators on livestock farms: A practical farmers’ manual for non-lethal, holistic, ecologically acceptable and ethical management. Landmark Foundation.	NGO	Report	Report/Guidelines	Africa	#VALUE!	African wild dog, caracal, cheetah, dog, jackal, leopard, lion	Mixed stock	CS	x	x					x	x					x	x	x		x
2008	Foster, R. (2008). The ecology of jaguars (Panthera onca) in a human-influenced landscape (Doctoral dissertation, University of Southampton).	Academic	Report	Observational/CT/Anecdotal social data	Central America	#VALUE!	Jaguar, puma	Large stock	C		x					x									x
2009	Schumann, B. (2009). The needs of emerging commercial farmers in Namibia in relation to human carnivore conflict (Doctoral dissertation, Cape Peninsula University of Technology)	Academic	Social Science Survey	Observational/Dissertation/Survey (interviews & questionnaire - postal)	Africa	#VALUE!	African wild dog, caracal, cheetah, dog, brown hyena, spotted hyena, jackal, leopard, lion	Large stock	C	x	x	x				x	x					x	x	x		x
2011	Briggs, V. S., Harvey, R. G., Mazzotti, F. J., & Giuliano, W. M. (2011). A Guide to Living with Wild Cats: WEC314/UW359, 10/2011. EDIS, 2011(12).	Academic	Report	Report/Guidelines	Central America	#VALUE!	Jaguar, ocelot, margay, puma, jaguarundi	Mixed stock	CSG		x					x	x								x
2012	Reinhardt, I., Rauer, G., Kluth, G., Kaczensky, P., Knauer, F., Wotschikowsky, U. (2012). Livestock protection methods applicable for Germany – a Country newly recolonized by wolves. Hystrix, the Italian Journal of Mammalogy, 23(1), 62-72. https://doi.org/10.4404/hystrix-23.1-4556	Academic	Social Science Survey	Observational/Survey (questionnaire - postal, administrative [])	Europe	#VALUE!	Grey wolf, brown bear, eurasian lynx, dog	Small stock	SG	x	x		x			x	x	x	x	x		x					x
2013	Khan, M. S., Shah, M. G. U., & Shah, S. A. H. (2013). Donkey traction, use and welfare needs at Daman region of Dera Ismail Khan, Pakistan. Scientific Research and Essays, 8(21), 823-827.	Academic	Report	Report	Asia	#VALUE!	Not specified	Mixed stock	CSG
2013	Van Liere, D., Dwyer, C., Jordan, D., Premik-Banič, A., Valenčič, A., Kompan, D., & Siard, N. (2013). Farm characteristics in Slovene wolf habitat related to attacks on sheep. Applied Animal Behaviour Science, 144(1-2), 46-56.	Academic	Social Science Survey	Observational/Survey (interviews, questionnaire)	Europe	#VALUE!	Grey wolf	Small stock	S	x						x			x
2013	Kugler, W. (2013). Added Value of Donkey Breeds in Europe Project Report January 2013, SAVE Foundation, Germany. http://www.agrobiodiversity.net/topic_network/donkey/Donkey/Donkey-ReportEN.pdf	NGO	Report	Observational	Europe	#VALUE!	Grey wolf	Small stock	S	x						x			x
2014	Meutchieye, F., Kwalar, N. N., Armelle, R., & Nyock, F. (2014). Donkey husbandry and production systems. In F. J. N. González (Ed.), Current donkey production and functionality (1st ed., pp. 1–24).	Academic	Report	Report/Book Chapter	Africa	#VALUE!	Not specified	Mixed stock	CSG
2014	Hoogesteijn, R., & Hoogesteijn, A. (2014). Anti-predation strategies for cattle ranches in Latin America: A guide. Eckograf Solutions Publishers.	NGO	Report	Report/Guidelines	Central America	#VALUE!	Jaguar, puma	Large stock	C		x					x									x
2014	Elkhoraibi, C., Blatchford, R. A., Pitesky, M. E., & Mench, J. A. (2014). Backyard chickens in the United States: a survey of flock owners. Poultry science, 93(11), 2920-2931.	Academic	Social Science Survey	Observational/Survey (questionnaire - online)	North America	#VALUE!	Not specified	Poultry	P
2014	Anita, O., Lansdowne, B., & Cook, M. (2014). Predation management with a focus on coyotes. Alberta Lamb Producers. https://ablamb.ca/images/documents/management-modules/Predation-Management.pdf	Government	Report	Report/Guidelines	North America	#VALUE!	Coyote, dog, red fox, (bear, wolf, puma) not. eff.	Small stock	SG	x	x		x			x	x	x	x	x		x			x
2015	Humphries, B. D., Hill, T. R., & Downs, C. T. (2015). Landowners’ perspectives of black‐backed jackals (Canis mesomelas) on farmlands in KwaZulu‐Natal, South Africa. African Journal of Ecology, 53(4), 540-549.	Academic	Social Science Survey	Observational/Dissertation/Survey (interviews & questionnaire)	Africa	#VALUE!	Caracal, jackal, dog	Mixed stock	CS	x	x					x	x					x	x			x
2015	Horgan, J. E. (2015). Testing the effectiveness and cost-efficiency of livestock guarding dogs in Botswana (Doctoral dissertation, Rhodes University).	Academic	Social Science Survey	Observational/Dissertation/Survey (interviews & questionnaire)	Africa	#VALUE!	African wild dog, caracal, cheetah, dog, brown hyena, spotted hyena, jackal, leopard, lion	Mixed stock	SG	x	x	x				x	x					x	x	x		x
2015	Quigley, H., Hoogesteijn, R., Hoogesteijn, A., Foster, R., Payan, E., Corrales, D., ... & Urbina, Y. (2015). Observations and preliminary testing of jaguar depredation reduction techniques in and between core jaguar populations. Parks, 21(1), 63-72.	Academic	Report	Observational	Central America	#VALUE!	Jaguar, puma	Large stock	C		x					x									x
2016	Karidozo, M., La Grange, M., & Osborn, F. V. (2016). Assessment of the human wildlife conflict mitigation measures being implemented by the Kavango-Zambezi Transfrontier Conservation Area (KAZA TFCA) partner countries. Report to the KAZA TFCA Secretariat (BMZ No.: 2009 66 788 and BMZ No.: 2006 65 646). Kasane, Botswana.	Government	Report	Report/Guidelines	Africa	#VALUE!	Brown hyena, cheetah	Mixed stock	CSG		x	x				x
2016	Bough, J. (2016). Our stubborn prejudice about donkeys is shifting as they protect Australia's sheep from wild dogs. Australian Zoologist, 38(1), 17-25.	Academic	Report	Observational/Case Studies	Australia	#VALUE!	Dingo, dog, fox	Small stock	S	x						x	x			x		x
2016	Luengos Vidal, E. M., Guerisoli, M. D. L. M., Caruso, N., Franchini, M., McDonald, Z., & Lucherini, M. (2016). Characterization and mitigation of puma-livestock conflicts in central Argentina. Wild Felid Monitor, 9(2), 19.	Academic	Social Science Survey	Observational/Survey (interviews, questionnaire)	South America	#VALUE!	Puma	Mixed stock	CSG		x					x									x
2017	Harvey, R. G., Briggs-Gonzalez, V., & Mazzotti, F. J. (2017). Conservation payments in a social context: determinants of tolerance and behavioural intentions towards wild cats in northern Belize. Oryx, 51(4), 730-741.	Academic	Social Science Survey	Observational/Survey (interviews)	Central America	#VALUE!	Jaguar, puma	Large stock	C		x					x									x
2017	Guerisoli, M. L. M., Luengos Vidal, E., Franchini, M., Caruso, N., Casanave, E. B., & Lucherini, M. (2017). Characterization of puma-livestock conflicts in rangelands of central Argentina. Royal Society open science, 4(12), 170852. https://doi.org/10.1098/rsos.170852	Academic	Social Science Survey	Observational/Survey (interviews)	South America	#VALUE!	Puma	Small stock	S		x					x									x
2018	Du Plessis, J., Avenant, N., Botha, A., Mkhize, N., Müller, L., Mzileni, N., O’Riain, M., Parker, D., Potgieter, G., Richardson, P., Rode, S., Viljoen, N., Hawkins, H. J., & Tafani, M. (2018). Past and current management of predation on livestock. In G. Kerley, S. Wilson, & B. Balfour (Eds.), Livestock predation and its management in South Africa: A scientific assessment (pp. 125–177). Centre for…	Academic	Report	Report/Scientific Assessment/Book Chapter	Africa	#VALUE!	Not specified	Mixed stock	CSG
2018	Botha, J. (2018). A survey of farmers’ experience using guard animals to control the impact of carnivores on farm livestock (Master’s thesis, University of Pretoria, South Africa). University of Pretoria. http://hdl.handle.net/2263/70488	Academic	Social Science Survey	Observational/Dissertation/Survey (questionnaire - postal)	Africa	#VALUE!	Caracal, jackal, leopard	Large stock	C	x	x					x	x						x	x		x
2018	Camillo, F., Rota, A., Biagini, L., Tesi, M., Fanelli, D., & Panzani, D. (2018). The current situation and trend of donkey industry in Europe. Journal of Equine Veterinary Science, 65, 44-49.	Academic	Report	Report	Europe	#VALUE!	Not specified	Large stock	H
2018	Macon, D., Baldwin, R., Lile, D., Stackhouse, J., Rivers, C. K., Saitone, T., et al. (2018). Livestock protection tools for California ranchers. University of California Agriculture and Natural Resources. https://doi.org/10.3733/ucanr.8598	Academic	Report	Report/Guidelines	North America	#VALUE!	Black bear, coyote, dog, grey wolf, bobcat, puma, red fox	Mixed stock	CS	x	x		x			x	x	x	x	x	x	x			x		x
2020	Luyt, E. D. C. (2020). Farming with Predators-An agroecological approach to human-wildlife conflict on Namibian farmlands (Doctoral dissertation, Stellenbosch: Stellenbosch University	Academic	Social Science Survey	Observational/Dissertation/Survey (questionnaire - postal)	Africa	#VALUE!	African wild dog, caracal, cheetah, dog, brown hyena, jackal, leopard, lion	Large stock	C	x	x	x				x	x					x	x	x		x
2020	Ontario Ministry of Agriculture, Food and Rural Affairs [OMAFRA]. (2020). Guidelines for using donkeys as guard animals with sheep (4 pp.). https://www.omafra.gov.on.ca/	Government	Report	Report/Guidelines	North America	#VALUE!	Coyote, dog, red fox, grey wolf	Small stock	S	x						x	x	x	x	x		x
2020	Tischaefer, R. 2020. Coyotes. Wildlife Damage Management Technical Series. USDA, APHIS, WS National Wildlife Research Center. Fort Collins, Colorado. 42p.	Government	Report	Report/Guidelines	North America	#VALUE!	Coyote	Small stock	SG	x						x		x
2021	Viollaz, J. S., Thompson, S. T., & Petrossian, G. A. (2021). When Human-Wildlife Conflict Turns Deadly: Comparing the Situational Factors That Drive Retaliatory Leopard Killings in South Africa. Animals : an open access journal from MDPI, 11(11), 3281. https://doi.org/10.3390/ani11113281	Academic	Social Science Survey	Observational/Survey (interviews)	Africa	#VALUE!	Leopard	Mixed stock	CSG		x					x								x
2021	Gese, E. M., Hart, J. P., & Terletzky, P. A. (2021). Gray wolves (Wildlife Damage Management Technical Series). U.S. Department of Agriculture, APHIS, Wildlife Services, National Wildlife Research Center. https://www.aphis.usda.gov/wildlife_damage/reports/Wildlife-Damage-Management-Technical-Series/Gray-Wolves.pdf	Government	Report	Report/Guidelines	North America	#VALUE!	Grey wolf	Mixed stock	CS	x						x			x
2022	Boronyak, L., & Quartermain, E. (2022). Predator smart farming: Modernising Australia’s approach to livestock protection. Humane Society International Australia.	NGO	Report	Report/Guidelines	Australia	#VALUE!	Dingo, dog, fox	Small stock	S	x						x	x			x		x
2022	De Gabriel, J., Talegón, J., Casas, V., & Ribeiro, S. (2022). Trials of Zamorano-Leonese donkeys to protect cattle. Carnivore Damage Prevention News, (24), 40–46. CPD.	Academic	Experimental	Experimental	Europe	#VALUE!	Grey wolf, dog, fox	Large stock	C	x						x	x	x	x	x		x
2022	Rigg, R. (2022). Are donkeys good livestock guardians? Carnivore Damage Prevention News, Slovak Wildlife Society.	NGO	Review	Review	Global	Global	Not specified	NULL	NULL
2022	Colorado Parks and Wildlife [CPW]. (2022, March 17). CPW donates burros to help North Park rancher prevent further wolf depredations. https://cpw.state.co.us/news/03172022/cpw-donates-burros-help-north-park-rancher-prevent-further-wolf-depredations	Government	Report	Report	North America	#VALUE!	Coyotes, grey wolf, puma	Large stock	C	x	x					x		x	x						x
2023	Drouilly, M., Nattrass, N., & O’Riain, M. J. (2023). Small-livestock farmers’ perceived effectiveness of predation control methods and the correlates of reported illegal poison use in the South African Karoo. Ambio, 52(10), 1635-1649.	Academic	Social Science Survey	Observational/Survey (interviews)	Africa	#VALUE!	Cape fox (low %), caracal, jackal	Small stock	S	x	x					x	x						x			x
2023	Boronyak, L., Jacobs, B., & Smith, B. (2023). Unlocking lethal dingo management in Australia. Diversity, 15(5), 642.	Academic	Social Science Survey	Observational/Survey (interviews)	Australia	#VALUE!	Dingo, dog, red fox	Small stock	S	x						x	x			x		x
2023	Harriott, L., Speed, J., & Gentle, M. (2023). Best-practice management of wild dogs in peri-urban environments. PestSmart publication. The Centre for Invasive Species Solutions.	Government	Report	Report/Guidelines/Case study	Australia	#VALUE!	Dingo, dog	Mixed stock	CS	x						x						x
2023	United States Department of Agriculture [USDA]. (2022). Wolf damage management in Minnesota 2022. U.S. Department of Agriculture, Animal and Plant Health Inspection Service. https://www.senate.mn/committees/2023-2024/3130_Committee_on_Environment_Climate_and_Legacy/CY%2022%20MN%20WS%20Wolf%20Summary%20final.pdf	Government	Report	Report	North America	#VALUE!	Grey wolf	Small stock	S	x						x			x
2023	Lance, N., Primm, S., & Inman, K. (2023). Wolf resource guide: Hands-on resource guide to reduce depredations. Colorado Parks & Wildlife, Montana Fish, Wildlife & Parks. Digital Public Library of America. https://cpw.cvlcollections.org/items/show/416	Government	Report	Report/Guidelines	North America	#VALUE!	Grey wolf	Mixed stock	CHSG	x						x			x
2024	Scasta, J. D., Stewart, W. C., Hutchinson, E., Koepke, K. L., Lima, P. de M. T., Laverell, D., Kersh, A., & Stam, B. (2024). From wild to watchful: Integrating BLM donkeys (burros) for sheep ranch protection. Sheep & Goat Research Journal, 39, 12.	Academic	Experimental	Experimental	North America	#VALUE!	Coyote, dog	Small stock	S	x						x		x	x	x		x

## Sheet: Category Descriptions
Column Name	Description
Year	Year the study was published.
Author	Author(s) who produced and/or contributed to the reviewed literature.
Affiliation	Institution(s) publication venues were affiliated with at the time of publication.
Study mode	Mode of study (e.g., Report, Review, Experiment, Social Science Survey), determined by each paper’s structure, affiliation, and peer-review status.
Study design	The aim, layout and strategic approach of a study (e.g., observational, experimental treatments and/or testing conditions, data analysis, camera-trapping surveys, etc.), as well as data collection methods (e.g.,administrative anaylsis, interviews, questionnaires or mixed methods
Region	Geographic region of the study (e.g., Africa, Europe, Australia).
Country	The country that the literature originated from or focused on.
Carnivore species	Carnivore species identified in a study that was associated with LGDk use.
Livestock size category	General size range of livestock affected (e.g., large stock, small stock or mixed stock, which included both).
Livestock type(s)	Specific livestock types included (e.g., cattle, goats, horses, sheep and poultry).
Canidae	Denotes whether Canid species were included in the study.
Felidae	Denotes whether Felid species were included in the study.
Hyaenidae	Denotes whether Hyaenid species were included in the study.
Ursidae	Denotes whether Ursid species were included in the study.
Procyonidae	Denotes whether a Procyonid species (e.g., raccoons) was included.
Mustelidae	Denotes whether Mustelid species (e.g., badgers, mink, weasels) were included.
Large carnivore (>15 kg)	Denotes whether the study included any carnivore species with a body mass >15 kg.
Small carnivore (<15 kg)	Denotes whether the study included any carnivore species with a body mass <15 kg.
Coyote	Denotes whether the study included Canis latrans.
Grey wolf	Denotes whether the study included Canis lupus.
Red fox	Denotes whether the study included Vulpes vulpes.
Bobcat	Denotes whether the study included Lynx rufus.
Dog	Denotes whether feral, free-roaming, or domestic dogs (Canis lupus familiaris) were included.
Black-backed jackal	Denotes whether the study included Canis mesomelas or Lupulella mesomelas.
Leopard	Denotes whether the study included Panthera pardus.
Puma	Denotes whether the study included Puma concolor.
Caracal	Denotes whether the study included Caracal caracal.
Eurasian lynx	Denotes whether the study included Lynx lynx.
